# Supplementary material for: Lactate promotes macrophage HMGB1 lactylation, acetylation, and exosomal release in polymicrobial sepsis
Source: Cell Death Differ. 2021 Aug 6;29(1):133–46. doi: 10.1038/s41418-021-00841-9 (PMC8738735; doi:10.1038/s41418-021-00841-9)
Supplement: Supplementary file 13 — Supplemental Table 1 [file 41418_2021_841_MOESM13_ESM.xlsx]

## Sheet: Sheet1
REAGENT or RESOURCES	SOURCE	IDENTIFIER
Antibodies
Anti-HMGB1 (D3E5)	Cell signaling	Cat# 6893
Anti-HMGB1 (1F3)	Abcam	Cat# ab190377
Anti-Ace-HMGB1 (K12)	LSBio	Cat# LS-C387616
Anti-Ace-HMGB1 (K29)	Abclonal	Cat# A16002
Anti-Acetyl-Lysine	Abclonal	Cat# A2391
Anti-HSP70 (D69)	Cell signaling	Cat# 4876
Anti-β-arrestin1 (25-G10)	Santa Cruz	Cat# sc-53780
Anti-β-arrestin2	Abclonal	Cat# A1171
Anti-Histone H3	Sigma	Cat# H0164
Anti-β-Actin (8H10D10)	Cell signaling	Cat# 3700
Anti-GAPDH (14C10)	Cell signaling	Cat# 2118
Anti-CBP (D6C5)	Cell signaling	Cat# 7389
Anti-SIRT1 (D1D7)	Cell signaling	Cat# 9475
Anti-p300 (D8Z4E)	Cell signaling	Cat# 86377
Anti-YAP (D8H1X)	Cell signaling	Cat# 14074
Anti-phospho-YAP (Ser127) (D9W2I)	Cell signaling	Cat# 13008
Anti-phospho-LATS1 (Thr1079) (D57D3)	Cell signaling	Cat# 8654
Anti-LATS1 (C66B5)	Cell signaling	Cat# 3477
Anti-AMPKα (D63G4)	Cell signaling	Cat# 5832
Anti-phospho-AMPKα (T172) (40H9)	Cell signaling	Cat# 2535
Anti-GPR81	Invitrogen	Cat# PA5-67873
Anti-Lactyl-lysine (Kla)	PTM Bio	Cat# PTM-1401
Anti-CD63 (H-193)	Santa Cruz	Cat# sc-15363
Anti-Alix (3A9)	Cell signaling	Cat# 2171
Anti-F4/80 (CI:A3-1)	Abcam	Cat# ab6640
Anti-TEAD4	Abcam	Cat# ab58310
Anti-VE-cadherin (F-8)	Santa Cruz	Cat# sc-9989
Anti-claudin5	ThermoFisher	Cat# 34-1600
Anti-ICAM1	Cell signaling	Cat# 4915
Rabbit IgG Alexa-488	ThermoFisher	Cat# A-11008
Mouse IgG Alexa-594	ThermoFisher	Cat# A-11005
Rat IgG Alexa-594	ThermoFisher	Cat# A-11007
Oligonucleotides
siRNA Yap1	ThermoFisher	Cat# AM16708 (siRNA ID 187076)
siRNA Hmgb1	ThermoFisher	Cat# AM16708 (siRNA ID 158974)
siRNA β-arrestin2	ThermoFisher	Cat# AM16708 (siRNA ID 169725)
siRNA Ep300	ThermoFisher	Cat# 4390771 (siRNA ID s116225)
siRNA Crebbp	ThermoFisher	Cat# AM16708 (siRNA ID 283827)
Negative Control siRNA	ThermoFisher	Cat# AM4611
Yap1 Adenovirus	Abm	Cat# 5058405
SIRT1 Adenovirus	Abm	Cat# 438060540100
